# Supplementary material for: Evaluation of developmental toxicity of chlorpyrifos through new approach methodologies: a systematic review
Source: Arch Toxicol. 2025 Jan 27;99(3):935–81. doi: 10.1007/s00204-024-03945-6 (PMC11821739; doi:10.1007/s00204-024-03945-6)
Supplement: Supplementary file 1 — Supplementary file1 (XLSX 42 KB) [file 204_2024_3945_MOESM1_ESM.xlsx]

## Sheet: Information on SI
	Supplementary Information 1
	EVALUATION OF DEVELOPMENTAL TOXICITY OF CHLORPYRIFOS THROUGH NEW APPROACH METHODOLOGIES: A SYSTEMATIC REVIEW
	Coppola L1*, Lori G1*, Tait S1, Sogorb MA2, Estevan C3
	1Center for Gender-Specific Medicine, Istituto Superiore di Sanità, Rome, Italy
	2Bioengineering Institute, Miguel Hernández de Elche University
	3Applied Biology Department, Miguel Hernández de Elche University
	* Alphabetical order, both authors contributed equally
	Corresponding author: cestevan@umh.es

## Sheet: Human models
									ToxRTool assessment
AUTHORS	TITLE	SOURCE	YEAR	VOLUME	ISSUE	FIRST PAGE	LAST PAGE	DOI LINK	Score	Klimisch
Amaroli, A; Aluigi, MG; Falugi, C; Chessa, MG	Effects of the neurotoxic thionophosphate pesticide chlorpyrifos on differentiating alternative models	CHEMOSPHERE	2013	90	7	2115	2122	http://dx.doi.org/10.1016/j.chemosphere.2012.11.005	13	2
Buzanska, L; Sypecka, J; Nerini-Molteni, S; Compagnoni, A; Hogberg, HT; del Torchio, R; Domanska-Janik, K; Zimmer, J; Coecke, S	A Human Stem Cell-Based Model for Identifying Adverse Effects of Organic and Inorganic Chemicals on the Developing Nervous System	STEM CELLS	2009	27	10	2591	2601	http://dx.doi.org/10.1002/stem.179	15	1
de Leeuw, VC; van Oostrom, CTM; Wackers, PFK; Pennings, JLA; Hodemaekers, HM; Piersma, AH; Hessel, EVS	Neuronal differentiation pathways and compound-induced developmental neurotoxicity in the human neural progenitor cell test (hNPT) revealed by RNA-seq	CHEMOSPHERE	2022	304				http://dx.doi.org/10.1016/j.chemosphere.2022.135298	18	1
Di Consiglio, E; Pistollato, F; Mendoza-De Gyves, E; Bal-Price, A; Testai, E	Integrating biokinetics and in vitro studies to evaluate developmental neurotoxicity induced by chlorpyrifos in human iPSC-derived neural stem cells undergoing differentiation towards neuronal and glial cells	REPRODUCTIVE TOXICOLOGY	2020	98		174	188	http://dx.doi.org/10.1016/j.reprotox.2020.09.010	18	1
Kamata, S; Hashiyama, R; Hana-ika, H; Ohkubo, I; Saito, R; Honda, A; Anan, Y; Akahoshi, N; Noguchi, K; Kanda, Y; Ishii, I	Cytotoxicity comparison of 35 developmental neurotoxicants in human induced pluripotent stem cells (iPSC), iPSC-derived neural progenitor cells, and transformed cell lines	TOXICOLOGY IN VITRO	2020	69				http://dx.doi.org/10.1016/j.tiv.2020.104999	15	1
Kim, HY; Wegner, SH; Van Ness, KP; Park, JJ; Pacheco, SE; Workman, T; Hong, S; Griffith, W; Faustman, EM	Differential epigenetic effects of chlorpyrifos and arsenic in proliferating and differentiating human neural progenitor cells	REPRODUCTIVE TOXICOLOGY	2016	65		212	223	http://dx.doi.org/10.1016/j.reprotox.2016.08.005	17	1
Mahajan, G; Lee, MY; Kothapalli, C	Biophysical and biomechanical properties of neural progenitor cells as indicators of developmental neurotoxicity	ARCHIVES OF TOXICOLOGY	2019	93	10	2979	2992	http://dx.doi.org/10.1007/s00204-019-02549-9	16	1
Mense, SM; Sengupta, A; Lan, CG; Zhou, M; Bentsman, G; Volsky, DJ; Whyatt, RM; Perera, FP; Zhang, L	The common insecticides cyfluthrin and chlorpyrifos alter the expression of a subset of genes with diverse functions in primary human astrocytes	TOXICOLOGICAL SCIENCES	2006	93	1	125	135	http://dx.doi.org/10.1093/toxsci/kfl046	17	1
Modafferi, S; Zhong, XL; Kleensang, A; Murata, Y; Fagiani, F; Pamies, D; Hogberg, HT; Calabrese, V; Lachman, H; Hartung, T; Smirnova, L	Gene-Environment Interactions in Developmental Neurotoxicity: a Case Study of Synergy between Chlorpyrifos and CHD8 Knockout in Human BrainSpheres	ENVIRONMENTAL HEALTH PERSPECTIVES	2021	129	7			http://dx.doi.org/10.1289/EHP8580	16	1
Nunes, C; Gorczyca, G; Mendoza-deGyves, E; Ponti, J; Bogni, A; Carpi, D; Bal-Price, A; Pistollato, F	Upscaling biological complexity to boost neuronal and oligodendroglia maturation and improve in vitro developmental neurotoxicity (DNT) evaluation	REPRODUCTIVE TOXICOLOGY	2022	110		124	140	http://dx.doi.org/10.1016/j.reprotox.2022.03.017	17	1
Pistollato, F; de Gyves, EM; Carpi, D; Bopp, SK; Nunes, C; Worth, A; Bal-Price, A	Assessment of developmental neurotoxicity induced by chemical mixtures using an adverse outcome pathway concept	ENVIRONMENTAL HEALTH	2020	19	1			http://dx.doi.org/10.1186/s12940-020-00578-x	15	1
Sandoval, L; Rosca, A; Oniga, A; Zambrano, A; Ramos, JJ; González, MC; Liste, I; Motas, M	Effects of chlorpyrifos on cell death and cellular phenotypic specification of human neural stem cells	SCIENCE OF THE TOTAL ENVIRONMENT	2019	683		445	454	http://dx.doi.org/10.1016/j.scitotenv.2019.05.270	16	1
Tiethof, AK; Richardson, JR; Hart, RP	Knockdown of Butyrylcholinesterase but Not Inhibition by Chlorpyrifos Alters Knockdown of Butyrylcholinesterase but Not Inhibition by Chlorpyrifos Alters Early Differentiation Mechanisms in Human Neural Stem Cells	TOXICS	2018	6	3	52		http://dx.doi.org/10.3390/toxics6030052	15	1
Wu, X; Yang, XK; Majumder, A; Swetenburg, R; Goodfellow, FT; Bartlett, MG; Stice, SL	Astrocytes Are Protective Against Chlorpyrifos Developmental Neurotoxicity in Human Pluripotent Stem Cell-Derived Astrocyte-Neuron Cocultures	TOXICOLOGICAL SCIENCES	2017	157	2	410	420	http://dx.doi.org/10.1093/toxsci/kfx056	16	1

## Sheet: Rodent models
									ToxRTool assessment
AUTHORS	TITLE	SOURCE	YEAR	VOLUME	ISSUE	FIRST PAGE	LAST PAGE	DOI LINK	Score	Klimisch
Adigun, AA; Ryde, IT; Seidler, FJ; Slotkin, TA	Organophosphate exposure during a critical developmental stage reprograms adenylyl cyclase signaling in PC12 cells	BRAIN RESEARCH	2010	1329		36	44	http://dx.doi.org/10.1016/j.brainres.2010.03.025	16	1
Alloisio, S; Nobile, M; Novellino, A	Multiparametric characterisation of neuronal network activity for <i>in vitro</i> agrochemical neurotoxicity assessment	NEUROTOXICOLOGY	2015	48		152	165	http://dx.doi.org/10.1016/j.neuro.2015.03.013	13	2
Amani, N; Soodi, M; Daraei, B; Dashti, A	Chlorpyrifos Toxicity in Mouse Cultured Cerebellar Granule Neurons at Different Stages of Development: Additive Effect on Glutamate-Induced Excitotoxicity	CELL JOURNAL	2016	18	3	464	472	http://dx.doi.org/10.22074/CELLJ.2016.4575	13	2
Caughlan, A; Newhouse, K; Namgung, U; Xia, ZG	Chlorpyrifos induces apoptosis in rat cortical neurons that is regulated by a balance between p38 and ERK/JNK MAP kinases	TOXICOLOGICAL SCIENCES	2004	78	1	125	134	http://dx.doi.org/10.1093/toxsci/kfh038	15	1
Christen, V; Rusconi, M; Crettaz, P; Fent, K	Developmental neurotoxicity of different pesticides in PC-12 cells <i>in vitro</i>	TOXICOLOGY AND APPLIED PHARMACOLOGY	2017	325		25	36	http://dx.doi.org/10.1016/j.taap.2017.03.027	17	1
Crumpton, TL; Seidler, FJ; Slotkin TA	Is oxidative stress involved in the developmental neurotoxicity of chlorpyrifos?	BRAIN RES DEV BRAIN RES	2000	121	2	189	195	http://dx.doi.org/10.1016/s0165-3806(00)00045-6	12	2
Crumpton, TL; Seidler, FJ; Slotkin, TA	Developmental neurotoxicity of chlorpyrifos in vivo and in vitro: effects on nuclear transcription factors involved in cell replication and differentiation	BRAIN RESEARCH	2000	857		87	98	http://dx.doi.org/10.1016/S0006-8993(99)02357-4	14	2
Dingemans, MML; Schutte, MG; Wiersma, DMM; de Groot, A; van Kleef, RGDM; Wijnolts, FMJ; Westerink, RHS	Chronic 14-day exposure to insecticides or methylmercury modulates neuronal activity in primary rat cortical cultures	NEUROTOXICOLOGY	2016	57		194	202	http://dx.doi.org/10.1016/j.neuro.2016.10.002	16	1
Estevan, C; Vilanova, E; Sogorb, MA	Chlorpyrifos and its metabolites alter gene expression at non-cytotoxic concentrations in D3 mouse embryonic stem cells under <i>in vitro</i> differentiation: Considerations for embryotoxic risk assessment	TOXICOLOGY LETTERS	2013	217	1	14	22	http://dx.doi.org/10.1016/j.toxlet.2012.11.026	14	2
Gao, J; Naughton, SX; Beck, WD; Hernandez, CM; Wu, GY; Wei, Z; Yang, XK; Bartlett, MG; Terry, AV	Chlorpyrifos and chlorpyrifos oxon impair the transport of membrane bound organelles in rat cortical axons	NEUROTOXICOLOGY	2017	62		111	123	http://dx.doi.org/10.1016/j.neuro.2017.06.003	15	1
Garcia, SJ; Seidler, FJ; Crumpton, TL; Slotkin TA	Does the developmental neurotoxicity of chlorpyrifos involve glial targets? Macromolecule synthesis, adenylyl cyclase signaling, nuclear transcription factors, and formation of reactive oxygen in C6 glioma cells	BRAIN RESEARCH	2001	891		54	68	http://dx.doi.org/10.1016/S0006-8993(00)03189-9	15	1
Giordano, G; Afsharinejad, Z; Guizzetti, M; Vitalone, A; Kavanagh, TJ; Costa, LG	Organophosphorus insecticides chlorpyrifos and diazinon and oxidative stress in neuronal cells in a genetic model of glutathione deficiency	TOXICOLOGY AND APPLIED PHARMACOLOGY	2007	219		181	189	http://dx.doi.org/10.1016/j.taap.2006.09.016	15	1
Howard, AS; Bucelli, R; Jett, DA; Bruun, D; Yang, DR; Lein, PJ	Chlorpyrifos exerts opposing effects on axonal and dendritic growth in primary neuronal cultures	TOXICOLOGY AND APPLIED PHARMACOLOGY	2005	207	2	112	124	http://dx.doi.org/10.1016/j.taap.2004.12.008	16	1
Jameson, RR; Seidler, FJ; Qiao, D; Slotkin, TA	Chlorpyrifos affects phenotypic outcomes in a model of mammalian neurodevelopment: Critical stages targeting differentiation in PC12 cells	ENVIRONMENTAL HEALTH PERSPECTIVES	2006	114	5	667	672	http://dx.doi.org/10.1289/ehp.8750	15	1
Jameson, RR; Seidler, FJ; Slotkin, TA	Nonenzymatic functions of acetylcholinesterase splice variants in the developmental neurotoxicity of organophosphates: Chlorpyrifos, chlorpyrifos oxon, and diazinon	ENVIRONMENTAL HEALTH PERSPECTIVES	2007	115	1	65	70	http://dx.doi.org/10.1289/ehp.9487	14	2
Lassiter, TL; MacKillop, EA; Ryde, IT; Seidler, FJ; Slotkin, TA	Is fipronil safer than chlorpyrifos? Comparative developmental neurotoxicity modeled in PC12 cells.	BRAIN RES BULL	2009	78	6	313	322	http://dx.doi.org/10.1016/j.brainresbull.2008.09.020	16	1
Monnet-Tschudi, F; Zurich, MG; Schilter, B; Costa, LG; Honegger, P	Maturation-dependent effects of chlorpyrifos and parathion and their oxygen analogs on acetylcholinesterase and neuronal and glial markers in aggregating brain cell cultures	TOXICOLOGY AND APPLIED PHARMACOLOGY	2000	165	3	175	183	http://dx.doi.org/10.1006/taap.2000.8934	17	1
Muñoz, D; Bonner, PLR; Hargreaves, AJ	Effects of chlorpyrifos on transglutaminase activity in differentiating rat C6 glioma cells	TOXICOLOGY IN VITRO	2010	24	8	2104	2107	http://dx.doi.org/10.1016/j.tiv.2010.07.011	16	1
Padhi, BK; Singh, M; Pelletier, G	A bioinformatics framework for targeted gene expression assay design: Application to in vitro developmental neurotoxicity screening in a rat model	REGULATORY TOXICOLOGY AND PHARMACOLOGY	2022	133		105211		http://dx.doi.org/10.1016/j.yrtph.2022.105211	17	1
Qiao, D; Seidler, FJ; Slotkin, TA	Oxidative mechanisms contributing to the developmental neurotoxicity of nicotine and chlorpyrifos	TOXICOLOGY AND APPLIED PHARMACOLOGY	2005	206	1	17	26	http://dx.doi.org/10.1016/j.taap.2004.11.003	15	1
Sachana, M; Flaskos, J; Sidiropoulou, E; Yavari, CA; Hargreaves, AJ	Inhibition of extension outgrowth in differentiating rat C6 glioma cells by chlorpyrifos and chlorpyrifos oxon: Effects on microtubule proteins	TOXICOLOGY IN VITRO	2008	22	5	1387	1391	http://dx.doi.org/10.1016/j.tiv.2008.02.022	17	1
Salyha, YT	Chlorpyrifos Leads to Oxidative Stress-Induced Death of Hippocampal Cells in Vitro	NEUROPHYSIOLOGY	2013	45	3	193	199	http://dx.doi.org/10.1007/s11062-013-9356-7	16	1
Schuh, RA; Lein, PJ; Beckles, RA; Jett, DA	Noncholinesterase mechanisms of chlorpyrifos neurotoxicity:: Altered phosphorylation of Ca<SUP>2+</SUP>/cAMP response element binding protein in cultured neurons	TOXICOLOGY AND APPLIED PHARMACOLOGY	2002	182	2	176	185	http://dx.doi.org/10.1006/taap.2002.9445	13	2
Slotkin, T; Seidler, F	Transcriptional profiles reveal similarities and differences in the effects of developmental neurotoxicants on differentiation into neurotransmitter phenotypes in PC12 cells	BRAIN RESEARCH BULLETIN	2009	78		211	225	http://dx.doi.org/10.1016/j.brainresbull.2008.08.021	16	1
Slotkin, TA; Card, J; Seidler, FJ	Chlorpyrifos developmental neurotoxicity: Interaction with glucocorticoids in PC12 cells	NEUROTOXICOLOGY AND TERATOLOGY	2012	34	5	505	512	http://dx.doi.org/10.1016/j.ntt.2012.07.002	16	1
Slotkin, TA; Lobner, D; Seidler, FJ	Transcriptional profiles for glutamate transporters reveal differences between organophosphates but similarities with unrelated neurotoxicants	BRAIN RESEARCH BULLETIN	2010	83		76	83	http://dx.doi.org/10.1016/j.brainresbull.2010.06.010	16	1
Slotkin, TA; MacKillop, EA; Ryde, IT; Seidler, FJ	Ameliorating the developmental neurotoxicity of chlorpyrifos: a mechanisms-based approach in PC12 cells	ENVIRONMENTAL HEALTH PERSPECTIVES	2007	115	9	1306	1313	http://dx.doi.org/10.1289/ehp.10194	15	1
Slotkin, TA; MacKillop, EA; Ryde, IT; Tate, CA; Seidler, FJ	Screening for developmental neurotoxicity using PC12 cells: Comparisons of organophosphates with a carbamate, an organochlorine, and divalent nickel	ENVIRONMENTAL HEALTH PERSPECTIVES	2007	115	1	93	101	http://dx.doi.org/10.1289/ehp.9527	15	1
Slotkin, TA; Seidler, FJ	Developmental neurotoxicity of organophosphates targets cell cycle and apoptosis, revealed by transcriptional profiles in vivo and in vitro	NEUROTOXICOLOGY AND TERATOLOGY	2012	34	2	232	241	http://dx.doi.org/10.1016/j.ntt.2011.12.001	14	2
Slotkin, TA; Seidler, FJ	Developmental exposure to organophosphates triggers transcriptional changes in genes associated with Parkinson's disease in vitro and in vivo	BRAIN RESEARCH BULLETIN	2011	86		340	347	http://dx.doi.org/10.1016/j.brainresbull.2011.09.017	16	1
Slotkin, TA; Seidler, FJ	Diverse neurotoxicants converge on gene expression for neuropeptides and their receptors in an in vitro model of neurodifferentiation: Effects of chlorpyrifos, diazinon, dieldrin and divalent nickel in PC12 cells	BRAIN RESEARCH	2010	1353		36	52	http://dx.doi.org/10.1016/j.brainres.2010.07.073	16	1
Slotkin, TA; Seidler, FJ	Oxidative stress from diverse developmental neurotoxicants: Antioxidants protect against lipid peroxidation without preventing cell loss	NEUROTOXICOLOGY AND TERATOLOGY	2010	32	2	124	131	http://dx.doi.org/10.1016/j.ntt.2009.12.001	14	2
Slotkin, TA; Seidler, FJ	Oxidative and Excitatory Mechanisms of Developmental Neurotoxicity: Transcriptional Profiles for Chlorpyrifos, Diazinon, Dieldrin, and Divalent Nickel in PC12 Cells	ENVIRONMENTAL HEALTH PERSPECTIVES	2009	117	4	587	596	http://dx.doi.org/10.1289/ehp.0800251	15	1
Slotkin, TA; Seidler, FJ	Protein kinase C is a target for diverse developmental neurotoxicants: Transcriptional responses to chlorpyrifos, diazinon, dieldrin and divalent nickel in PC12 cells	BRAIN RESEARCH	2009	1263		23	32	http://dx.doi.org/10.1016/j.brainres.2009.01.049	16	1
Slotkin, TA; Seidler, FJ	Developmental neurotoxicants target neurodifferentiation into the serotonin phenotype: Chlorpyrifos, diazinon, dieldrin and divalent nickel	TOXICOLOGY AND APPLIED PHARMACOLOGY	2008	233	2	211	219	http://dx.doi.org/10.1016/j.taap.2008.08.020	16	1
Slotkin, TA; Seidler, FJ; Fumagalli, F	Targeting of neurotrophic factors, their receptors, and signaling pathways in the developmental neurotoxicity of organophosphates in vivo and in vitro	BRAIN RESEARCH BULLETIN	2008	76	4	424	438	http://dx.doi.org/10.1016/j.brainresbull.2008.01.001	15	1
Slotkin, TA; Skavicus, S; Card, J; Levin, ED; Seidler, FJ	Diverse neurotoxicants target the differentiation of embryonic neural stem cells into neuronal and glial phenotypes	TOXICOLOGY	2016	372		42	51	http://dx.doi.org/10.1016/j.tox.2016.10.015	16	1
Visan, A; Hayess, K; Sittner, D; Pohl, EE; Riebeling, C; Slawik, B; Gulich, K; Oelgeschläger, M; Luch, A; Seiler, AEM	Neural differentiation of mouse embryonic stem cells as a tool to assess developmental neurotoxicity <i>in vitro</i>	NEUROTOXICOLOGY	2012	33	5	1135	1146	http://dx.doi.org/10.1016/j.neuro.2012.06.006	16	1
Yang, D; Howard, A; Bruun, D; Ajua-Alemanj, M; Pickart, C; Lein, PJ	Chlorpyrifos and chlorpyrifos-oxon inhibit axonal growth by interfering with the morphogenic activity of acetylcholinesterase	TOXICOLOGY AND APPLIED PHARMACOLOGY	2008	228	1	32	41	http://dx.doi.org/10.1016/j.taap.2007.11.005	16	1
Zarei, MH; Soodi, M; Qasemian-Lemraski, M; Jafarzadeh, E; Taha, MF	Study of the Chlorpyrifos Neurotoxicity Using Neural Differentiation of Adipose Tissue-Derived Stem Cells	ENVIRONMENTAL TOXICOLOGY	2016	31	11	1510	1519	http://dx.doi.org/10.1002/tox.22155	15	1
Zurich, MG; Honegger, P; Schilter, B; Costa, LG; Monnet-Tschudi, F	Involvement of glial cells in the neurotoxicity of parathion and chlorpyrifos	TOXICOLOGY AND APPLIED PHARMACOLOGY	2004	201	2	97	104	http://dx.doi.org/10.1016/j.taap.2004.05.003	17	1
Guizzetti, M; Pathak, S; Giordano, G; Costa, LG	Effect of organophosphorus insecticides and their metabolites on astroglial cell proliferation	TOXICOLOGY	2005	215	3	182	190	http://dx.doi.org/10.1016/j.tox.2005.07.004	15	1
van Melis, Lennart V. J.; Heusinkveld, Harm J.; Langendoen, Celine; Peters, Anouk; Westerink, Remco H. S.	Organophosphate insecticides disturb neuronal network development and function via non-AChE mediated mechanisms	NEUROTOXICOLOGY	2023	94		35	45	http://dx.doi.org/10.1016/j.neuro.2022.11.002	18	1

## Sheet: Mixed human + rodent
									ToxRTool assessment
AUTHORS	TITLE	SOURCE	YEAR	VOLUME	ISSUE	FIRST PAGE	LAST PAGE	DOI LINK	Score	Klimisch
Singh, N; Lawana, V; Luo, J; Phong, P; Abdalla, A; Palanisamy, B; Rokad, D; Sarkar, S; Jin, H; Anantharam, V; Kanthasamy, AG; Kanthasamy, A	Organophosphate pesticide chlorpyrifos impairs STAT1 signaling to induce dopaminergic neurotoxicity: Implications for mitochondria mediated oxidative stress signaling events	NEUROBIOLOGY OF DISEASE	2018	117		82	113	http://dx.doi.org/10.1016/j.nbd.2018.05.019	15	1

## Sheet: Avian
									ToxRTool assessment
AUTHORS	TITLE	SOURCE	YEAR	VOLUME	ISSUE	FIRST PAGE	LAST PAGE	DOI LINK	Score	Klimisch
Crump, D; Boulanger, E; Farhat, A; Williams, KL; Basu, N; Hecker, M; Head, JA	Effects on Apical Outcomes of Regulatory Relevance of Early-Life Stage Exposure of Double-Crested Cormorant Embryos to 4 Environmental Chemicals	ENVIRONMENTAL TOXICOLOGY AND CHEMISTRY	2021	40	2	390	401	http://dx.doi.org/10.1002/etc.4922	17	1
Farhat, A; Crump, D; Bidinosti, L; Boulanger, E; Basu, N; Hecker, M; Head, JA	An Early-Life Stage Alternative Testing Strategy for Assessing the Impacts of Environmental Chemicals in Birds	ENVIRONMENTAL TOXICOLOGY AND CHEMISTRY	2020	39	1	141	154	http://dx.doi.org/10.1002/etc.4582	17	1

## Sheet: Fish
									ToxRTool assessment
AUTHORS	TITLE	SOURCE	YEAR	VOLUME	ISSUE	FIRST PAGE	LAST PAGE	DOI LINK	Score	Klimisch
Brandt, C; Burnett, DC; Arcinas, L; Palace, V; Anderson, WG	Effects of chlorpyrifos on <i>in vitro</i> sex steroid production and thyroid follicular development in adult and larval Lake Sturgeon, <i>Acipenser fulvescens</i>	CHEMOSPHERE	2015	132		179	187	http://dx.doi.org/10.1016/j.chemosphere.2015.03.031	16	1
Gou, X; Ma, C; Ji, HM; Yan, L; Wang, PP; Wang, ZH; Lin, YS; Chatterjee, N; Yu, HX; Zhang, XW	Prediction of zebrafish embryonic developmental toxicity by integrating omics with adverse outcome pathway	JOURNAL OF HAZARDOUS MATERIALS	2023	448				http://dx.doi.org/10.1016/j.jhazmat.2023.130958	17	1
Ogungbemi, AO; Teixido, E; Massei, R; Scholz, S; Küster, E	Optimization of the spontaneous tail coiling test for fast assessment of neurotoxic effects in the zebrafish embryo using an automated workflow in KNIME®	NEUROTOXICOLOGY AND TERATOLOGY	2020	81				http://dx.doi.org/10.1016/j.ntt.2020.106918	17	1
Reinwald, H; Alvincz, J; Salinas, G; Schäfers, C; Hollert, H; Eilebrecht, S	Toxicogenomic profiling after sublethal exposure to nerve- and muscle-targeting insecticides reveals cardiac and neuronal developmental effects in zebrafish embryos	CHEMOSPHERE	2022	291				http://dx.doi.org/10.1016/j.chemosphere.2021.132746	18	1
Richendrfer, H; Pelkowski, SD; Colwill, RM; Créton, R	Developmental sub-chronic exposure to chlorpyrifos reduces anxiety-related behavior in zebrafish larvae	NEUROTOXICOLOGY AND TERATOLOGY	2012	34	4	458	465	http://dx.doi.org/10.1016/j.ntt.2012.04.010	16	1
Rodríguez-Fuentes, G; Rubio-Escalante, FJ; Noreña-Barroso, E; Escalante-Herrera, KS; Schlenk, D	Impacts of oxidative stress on acetylcholinesterase transcription, and activity in embryos of zebrafish (<i>Danio</i> <i>rerio</i>) following Chlorpyrifos exposure	COMPARATIVE BIOCHEMISTRY AND PHYSIOLOGY C-TOXICOLOGY & PHARMACOLOGY	2015	172		19	25	http://dx.doi.org/10.1016/j.cbpc.2015.04.003	15	1
Santos, SW; Gonzalez, P; Cormier, B; Mazzella, N; Moreira, A; Clérandeau, C; Morin, B; Cachot, JM	Subchronic Exposure to Environmental Concentrations of Chlorpyrifos Affects Swimming Activity of Rainbow Trout Larvae	ENVIRONMENTAL TOXICOLOGY AND CHEMISTRY	2021	40	11	3092	3102	http://dx.doi.org/10.1002/etc.5183	17	1
Selderslaghs, IWT; Hooyberghs, J; De Coen, W; Witters, HE	Locomotor activity in zebrafish embryos: A new method to assess developmental neurotoxicity	NEUROTOXICOLOGY AND TERATOLOGY	2010	32	4	460	471	http://dx.doi.org/10.1016/j.ntt.2010.03.002	17	1
Yang, DR; Lauridsen, H; Buels, K; Chi, LH; La Du, J; Bruun, DA; Olson, JR; Tanguay, RL; Lein, PJ	Chlorpyrifos-Oxon Disrupts Zebrafish Axonal Growth and Motor Behavior	TOXICOLOGICAL SCIENCES	2011	121	1	146	159	http://dx.doi.org/10.1093/toxsci/kfr028	18	1
Yu, KM; Li, GC; Feng, WM; Liu, LL; Zhang, JY; Wu, W; Xu, L; Yan, YC	Chlorpyrifos is estrogenic and alters embryonic hatching, cell proliferation and apoptosis in zebrafish	CHEMICO-BIOLOGICAL INTERACTIONS	2015	239		26	33	http://dx.doi.org/10.1016/j.cbi.2015.06.010	18	1
